# Supplementary material for: hAECs restore follicular development in premature ovarian insufficiency via IGFBP2/IGF1R-mediated intercellular communication
Source: Stem Cell Res Ther. 2026 May 18;17:246. doi: 10.1186/s13287-026-05064-8 (PMC13352713; doi:10.1186/s13287-026-05064-8)
Supplement: Supplementary file 4 — Supplementary Material 4. [file 13287_2026_5064_MOESM4_ESM.xlsx]

## Sheet: Sheet1
sample	S1-seq	S3-seq	S4-lib	B3-lib-seq	C2-seq	C3-seq	B1-seq	B4-lib-seq	Sample3
group	sham	sham	sham	CY3	CY3	CY3	CY21	CY21	CY21
Estimated Number of Cells	6930	8669	7007	7356	10802	8760	6930	7196	6870
Mean Reads per Cell	31799	28406	36926	32672	15540	28910	31799	31959	9015
Median Genes per Cell	1776	1872	1394	1698	3124	1696	1776	1549	1082
Number of Reads	265902435	286927513	311620091	287118224	267821726	294647908	265902435	275775704	29766274
Valid Barcodes	0.965	0.963	0.962	0.961	0.969	0.959	0.965	0.963	0.964
Sequencing Saturation	0.459	0.455	0.744	0.604	0.309	0.461	0.459	0.528	0.423
Reads Mapped to Genome	0.909	0.927	0.875	0.888	0.867	0.868	0.909	0.842	0.936
Reads Mapped Confidently to Genome	0.888	0.898	0.837	0.859	0.832	0.838	0.888	0.801	0.905
Reads Mapped Confidently to Transcriptome	0.616	0.628	0.594	0.582	0.513	0.516	0.616	0.583	0.625
Reads Mapped Antisense to Gene	0.172	0.172	0.137	0.174	0.223	0.216	0.172	0.103	0.199
Fraction Reads in Cells	0.574	0.598	0.533	0.688	0.665	0.666	0.574	0.495	0.449
Total Genes Detected	25624	25982	24503	26141	26051	25837	25624	24882	21224
Median UMI Counts per Cell	3482	3497	1380	3018	2324	3360	3482	2536	1574
