# Supplementary material for: hAECs restore follicular development in premature ovarian insufficiency via IGFBP2/IGF1R-mediated intercellular communication
Source: Stem Cell Res Ther. 2026 May 18;17:246. doi: 10.1186/s13287-026-05064-8 (PMC13352713; doi:10.1186/s13287-026-05064-8)
Supplement: Supplementary file 5 — Supplementary Material 5. [file 13287_2026_5064_MOESM5_ESM.xlsx]

## Sheet: Sheet1
sample	B1	B2	B3	B4	B5	B6
group	CY21	CY21	CY21	CY21-ACE	CY21-ACE	CY21-ACE
Estimated Number of Cells	7716	7982	9103	4811	7362	6446
Mean Reads per Cell	31799	31959	13703	49414	31798	34925
Median Genes per Cell	1806	1663	1192	1254	1586	1603
Number of Reads	265902435	275775704	133587796	268861930	254634433	248386778
Valid Barcodes	0.965	0.963	0.963	0.96	0.959	0.961
Sequencing Saturation	0.459	0.528	0.423	0.704	0.445	0.589
Reads Mapped to Genome	0.909	0.842	0.922	0.91	0.91	0.907
Reads Mapped Confidently to Genome	0.888	0.801	0.882	0.877	0.87	0.874
Reads Mapped Confidently to Transcriptome	0.616	0.583	0.632	0.496	0.607	0.505
Reads Mapped Antisense to Gene	0.172	0.103	0.16	0.271	0.155	0.271
Fraction Reads in Cells	0.574	0.495	0.309	0.506	0.473	0.595
Total Genes Detected	25624	24882	24465	25223	24788	25694
Median UMI Counts per Cell	3482	2536	737	1519	2808	2714
